# Supplementary material for: New Cretaceous Lacewings in a Transitional Lineage of Myrmeleontoidea and Their Phylogenetic Implications
Source: Insects. 2022 May 5;13(5):429. doi: 10.3390/insects13050429 (PMC9145227; doi:10.3390/insects13050429)
Supplement: Supplementary file 1 [file insects-13-00429-s001.zip]

Archive with 1 entries (1 files):
- insects-1693751-supplementary.pdf
